# Supplementary material for: Association of Sarcopenia and Gut Microbiota Composition in Older Patients with Advanced Chronic Kidney Disease, Investigation of the Interactions with Uremic Toxins, Inflammation and Oxidative Stress
Source: Toxins (Basel). 2021 Jul 8;13(7):472. doi: 10.3390/toxins13070472 (PMC8309956; doi:10.3390/toxins13070472)
Supplement: Supplementary file 1 [file toxins-13-00472-s001.zip]

Archive with 1 entries (1 files):
- toxins-1229090-supplementary.pdf
